# Supplementary material for: Developmental Functions of miR156-Regulated SQUAMOSA PROMOTER BINDING PROTEIN-LIKE (SPL) Genes in Arabidopsis thaliana
Source: PLoS Genet. 2016 Aug 19;12(8):e1006263. doi: 10.1371/journal.pgen.1006263 (PMC4991793; doi:10.1371/journal.pgen.1006263)
Supplement: S4 Table — (XLSX) [file pgen.1006263.s011.xlsx]

## Sheet: Sheet1
S4 Table. Primers used in this study (5' to 3')
Genotyping
	LP	RP	T-DNA border primer, or dCAPs restriction enzyme
spl2-1	CTTTAAACCGAGAACCGGATC	TGAATAGTGGAAGAGAGAAAGCTTC	TGGTTCACGTAGTGGGCCATCG
spl3-1	TCCTCTTCTTCTCTTCTTGTTCCA	AAACCACAAGGAGCTTGCATT	TGTGCCAGGTGCCCACGGAATAGT
spl4-1	CAACGCTTTTGTCAACAATGCAGTAG	TGCAACTTCTCTTAGCTTCATCAAGCT	HindIII
spl5-1	TCACATACTCTGTGTCTGCGG	ATAGTTCCACGTGTCGTTTGC	TAGCATCTGAATTTCATAACCAATCTCGATACAC
spl9-4	TGGTTCCTCCACTGAGTCATC	GCTCATTATGACCAGCGAGTC	TAGCATCTGAATTTCATAACCAATCTCGATACAC
spl11-1	GGACGAGGTTTTTATCATAGGTTTGG	RPGTTGCATTCTCTTTAGATTTTACTGTA	TGTGCCAGGTGCCCACGGAATAGT
spl13-1	GCTCGAGTTCAAAGAGAACAAG	CAATCTTACCTGCTGCATTGTC	Sal I
spl15-1	TGTTGGTGTCTGAAGTTGCTG	TCCACCGAGTCTTCTTCACTC	TGGTTCACGTAGTGGGCCATCG
RT-PCR (mutant alleles)
	Forward	Reverse
SPL2	CAATGTAGCAGGTTCCACTGTCTC	TACGGGTTGGAGGTTGCTTGAGG
SPL3	ATGAGTATGAGAAGAAGCAAAGCG	TTAGTCAGTTGTGCTTTTCCGC
SPL5	CGATAGGTGCACTGTTAATTTGACT	TCCGTGTAGGATTTAATACCATGACC
SPL9	TTCTCTCTCTAAACCCAAAACAGT	GCATCACCATTTTCGTAAAGCGAAG
SPL11	TATCATCGTAAGCACAAAGTCTG	GAACAGAGTAGAGAAAATGGCTGC
SPL13	GGGTTTTCAAGGTAGCAAATTGCT	TTCTTGTAGTGTTAACAAGAACAATG
SPL15	TGTAGCAGGTTTCACCAGCTTTC	TCATCGAGTCGAAACCAGAAGATG
RT-PCR
miR156	GTCGTATCCAGTGCAGGGTCCGAGGTATTCGCACTGGATACGACGTGCTCA
miR172	GTCGTATCCAGTGCAGGGTCCGAGGTATTCGCACTGGATACGACATGCAG
qPCR
	Forward	Reverse
At snoR101	CTTCACAGGTAAGTTCGCTTG	AGCATCAGCAGACCAGTAGTT
miR172b	TTTCTCAAGCTTTAGGTATTTGTAG	TCGGCGGATCCATGGAAGAAAGCTC
miR172	CGGCGGAGAATCTTGATGATGC	GTGCAGGGTCCGAGGT
miR156	GCGGCGGTGACAGAAGAGAGT	GTGCAGGGTCCGAGGT
SPL2	TTTCCGATACCGAGCACAATAG	TACGGGTTGGAGGTTGCTTGAGG
SPL3	ATGAGTATGAGAAGAAGCAAAGCG	TCCACTACTACTTGTAGCTTTACCT
SPL4	TCAAGGGTAGAGATGACACTTCCTAT	TCTCCTTCGTGGCTCTGAAACTTC
SPL5	CGATAGGTGCACTGTTAATTTGACT	TCTGGTAGCTCATGAAACCTGCTGCA
SPL6	ACAGTGCAGCAGGTTTCATTTCCTC	CTCCAGAAACTTGTTGCCTACTAC
SPL9	GGAATTTGACCTAGAGAAAAGGAGTT	GCATCACCATTTTCGTAAAGCGAAG
SPL10	CAGACAAAGGTGTGGGAGAATGCTC	TAGGGAAAGTGCCAAATATTGGCG
SPL11	AGTCCAAGTTTCAACTTCATGGCG	GAACAGAGTAGAGAAAATGGCTGC
SPL13	GGGTTTTCAAGGTAGCAAATTGCT	ACCAACAACATAGCTCTGGCTCTG
SPL15	TGAATGTTTTATCACATGGAAGCTC	TCATCGAGTCGAAACCAGAAGATG
AP1	TCCACTGATTCTTGTATGGAGAAG	TCTTCCCCAAGATAATGCCTCTGGT
GUS reporter constructs
				Vector	Transformation marker
sSPL2-GUS		rSPL2-GUS		pCAMBIA3301	Bar
SPL2 Frag 1 F EcoR1	GAATTCCCGGTTTTAAGGTTTATCGTTTTTGC	SPL2 Frag 1 F EcoR1	GAATTCCCGGTTTTAAGGTTTATCGTTTTTGC
SPL2 Frag 3 R Nco I	CCATGGCGTTATAAAACTGGTTCAAGCTGAAGTAG	SPL2 Frag 3 R Nco I	CCATGGCGTTATAAAACTGGTTCAAGCTGAAGTAG
SPL2 Frag 4 F BstE II	GGTGACCAAATTGTATGCCTTTAAATCCTAATAAGATATTTG	SPL2 Frag 4 F BstE II	GGTGACCAAATTGTATGCCTTTAAATCCTAATAAGATATTTG
SPL2 Frag 4 F BstE II	GTTTTTGGTGACCAATCAGACCC	SPL2 Frag 4 F BstE II	GTTTTTGGTGACCAATCAGACCC
		SPL2 point mut F	GGAGCACTTTCACTCCTTTCTAATTCAACAACATGGGTTTCTTCC
		SPL2 point mut R	AGAAAGGAGTGAAAGTGCTCCATCAAGATCTTGAGAAGCACC
sSPL3-GUS		r SPL3-GUS
GUS-Spl3-3'-F	ATTTCGGCTACAAGAACGCTAGCTAAAGACGGTGAAACGTGTGAGAT	GUS-Spl3-3'-F	ATTTCGGCTACAAGAACGCTAGCTAAAGACGGTGAAACGTGTGAGAT	pCAMBIA3300	Bar
Pst1-Spl3-3'-R1	ACTTCTGCAGTTAGTCTTCCAATCTAATTTATTTGG	Pst1-Spl3-3'-R1	ACTTCTGCAGTTAGTCTTCCAATCTAATTTATTTGG
GUS+GS linker-F	GTTCTGGTGGAGGTGGATCTGGAGGTGGAGGTTCTATGGTAGATCTGAGGGTAAATT	Spl3-156R-R1	CGATGCAGTCGTCACATCTGAAGCCTGTTTCATTAACCTTCA
GUS Plus-R	TTAGCTAGCGTTCTTGTAGCCGA	Spl3-156R-F1	TCAGATGTGACGACTGCATCGTCTCTTTTAGCTCCTTGTAATC
SacI-SPL3-P-F1	ACTTGAGCTCGTGTTGGGGCTTTTAAAGTAATT	GUS+GS linker-F	GTTCTGGTGGAGGTGGATCTGGAGGTGGAGGTTCTATGGTAGATCTGAGGGTAAATT
Spl3 P+GS linker-R	TCCAGATCCACCTCCACCAGAACCTCCACCTCCGTCAGTTGTGCTTTTCCGCCTT	GUS Plus-R	TTAGCTAGCGTTCTTGTAGCCGA
		SacI-SPL3-P-F1	ACTTGAGCTCGTGTTGGGGCTTTTAAAGTAATT
		Spl3 P+GS linker-R	TCCAGATCCACCTCCACCAGAACCTCCACCTCCGTCAGTTGTGCTTTTCCGCCTT
sSPL4-GUS		rSPL4-GUS
SPL4-P+5-F1	ACTTGGATCCTCGAGTATACTAACCAATTGAAC	SPL4-P+5-F1	ACTTGGATCCTCGAGTATACTAACCAATTGAAC	pCAMBIA3301	Bar
SPL4-P+5-R1	TATAGTCCATGGTTTGGAGTCTTATAAAGATGGTTT	SPL4-P+5-R1	TATAGTCCATGGTTTGGAGTCTTATAAAGATGGTTT
SPL4+3'-F1	ATGGAGGGTAAGAGATCACAAG	SPL4+3'-F1	ATGGAGGGTAAGAGATCACAAG
SPL4+3'-R1	TAATACTACTTAAGCTAAAATATTTTTATTTG	SPL4+3'-R1	TAATACTACTTAAGCTAAAATATTTTTATTTG
		Spl4-156R-F1	CCAGATGTGACGACTGCATCTCTAAACTTCTCTCTTAGAATCCT
		Spl4-156R-R1	AGATGCAGTCGTCACATCTGGACAGCTTCTCTATCTAATCTGT
sSPL5-GUS		rSPL5-GUS
SPL5-P+5-F1	ACTTGGATCCAAATTTCTAGATGTTTTTTTCTAAAATT	SPL5-P+5-F1	ACTTGGATCCAAATTTCTAGATGTTTTTTTCTAAAATT	pCAMBIA3301	Bar
SPL5-P+5-R1	ATGTTGCTTCATGATTTCTGGTAAAGCTTTAAGTTGT	SPL5-P+5-R1	ATGTTGCTTCATGATTTCTGGTAAAGCTTTAAGTTGT
SPL5+3'-F1	ATGGAGGGTCAGAGAACACAA	SPL5+3'-F1	ATGGAGGGTCAGAGAACACAA
SPL5+3'-R1	ATTAGCATCTTAAGCATTAGCTTTCGGTTAGTCTTT	SPL5+3'-R1	ATTAGCATCTTAAGCATTAGCTTTCGGTTAGTCTTT
		Spl5-156R-R1	AGATGCAGTCGTCACATCTGGGAGGGTTTATCTGATCTGTG
		Spl5-156R-F1	CCAGATGTGACGACTGCATCTCTACATATGCTCTATCTACACTC
sSPL6-GUS		rSPL6-GUS
spl6_subf1	TTAGGATCCGTAAGAAATTGGAGAATTTCGTTC	spl6_subf1	TTAGGATCCGTAAGAAATTGGAGAATTTCGTTC	pCAMBIA3301	Bar
spl6_subr1	ACCATGGATCTGATTGCAGCGTTGGAGCCAGGGAAATAAAGCTCAT	spl6_subr1	ACCATGGATCTGATTGCAGCGTTGGAGCCAGGGAAATAAAGCTCAT
spl6_subf3_GUS	TAGGTGACCTAAAAGGTTACAACATTCTTATTCC	spl6_subf3_GUS	TAGGTGACCTAAAAGGTTACAACATTCTTATTCC
spl6_subr3	GCGGGTCACCAATTCCATCTGGGACACTTTTTCT	spl6_subr3	GCGGGTCACCAATTCCATCTGGGACACTTTTTCT
		spl6m_r1n	GGGCGGAAAGCAAGGATAGGGCGCGAGTAGAGCGTGATGCCGCCG
		spl6m_f2	GCGCCCTATCCTTGCTTTCCGCCCAGTCCCAACAACACTTGTCTAAG
sSPL9-GUS		rSPL9-GUS
GUS-Spl9-3'-F	ATTTCGGCTACAAGAACGCTAGCTAACTTGTCTTTGCATCAGAGAATC	GUS-Spl9-3'-F	ATTTCGGCTACAAGAACGCTAGCTAACTTGTCTTTGCATCAGAGAATC	pCAMBIA3300	Bar
PstI-Spl9-3'-R1	ACTTCTGCAGTTCTTCAGGAGACGAGTCAGT	PstI-Spl9-3'-R1	ACTTCTGCAGTTCTTCAGGAGACGAGTCAGT
GUS+GS linker-F	GTTCTGGTGGAGGTGGATCTGGAGGTGGAGGTTCTATGGTAGATCTGAGGGTAAATT	GUS+GS linker-F	GTTCTGGTGGAGGTGGATCTGGAGGTGGAGGTTCTATGGTAGATCTGAGGGTAAATT
GUS Plus-R	TTAGCTAGCGTTCTTGTAGCCGA	GUS Plus-R	TTAGCTAGCGTTCTTGTAGCCGA
BamH1-Spl9-F1	ACGGTGGTGGTGGATCCGGGTCTTC	Spl9-156R-F2	CTGCGCATTGAGCTTGTTAAGCAATCCACATCAACCACATGACA
Spl9 P+GS linker-R	TCCAGATCCACCTCCACCAGAACCTCCACCTCCGAGAGACCAGTTGGTATGGTG	Spl9 P+GS linker-R	TCCAGATCCACCTCCACCAGAACCTCCACCTCCGAGAGACCAGTTGGTATGGTG
SacI-Spl9-P-F1	ACTTGAGCTCGTCTCTTAATCTGTTTTGGTTTATC	BamH1-Spl9-F1	ACGGTGGTGGTGGATCCGGGTCTTC
BamH1-Spl9-R2	ACTTGGATCCACCACCACCGTCCTCGAAG	Spl9-156R-R2	TGCTTAACAAGCTCAATGCGCAGTTTGAGTCGCCAATTCCCT
		SacI-Spl9-P-F1	ACTTGAGCTCGTCTCTTAATCTGTTTTGGTTTATC
		BamH1-Spl9-R2	ACTTGGATCCACCACCACCGTCCTCGAAG
sSPL10-GUS		rSPL10-GUS
SPL10-F	CACCTATTCAGTTTTGGTAAGTTTTTG	SPL10-F	CACCTATTCAGTTTTGGTAAGTTTTTG	pDESGUS+	Bar
SPL10-R	GATGAAATGACTAGGGAAAGT	SPL10-R	GATGAAATGACTAGGGAAAGT
		SPL10r1	AGAGAGTAGTGACAGTGCGCTGTAGAAATCATGAGATTCAT
		SPL10r2	AGCGCACTGTCACTACTCTCTACTACTTCGGATTCACAAGG
sSPL11-GUS		rSPL11-GUS
SPL11-F	CACCTGATTTCAATATATCTCTCTTT	SPL11-F	CACCTGATTTCAATATATCTCTCTTT	pDESGUS+	Bar
SPL11-R	TTTTGGTACAACATCATATG	SPL11-R	TTTTGGTACAACATCATATG
		SPL11r1	AGAGAGTAGTGACAGTGCTCGGTGGATATCTTGAGATTCAT
		SPL11r2	CGAGCACTGTCACTACTCTCTACCTCTTCGGATCCCCTGGC
sSPL13-GUS		rSPL13-GUS
spl13_subf1	AGTGGATCCTTTTTTGTTAACCGGAAAATTGCTTTC	spl13_subf1	AGTGGATCCTTTTTTGTTAACCGGAAAATTGCTTTC	pCAMBIA3301	Bar
spl13_subr1	ACCATGGATCTGATTGCAGCGTTCTCCCAATGAAACGGGAATGTCTG	spl13_subr1	ACCATGGATCTGATTGCAGCGTTCTCCCAATGAAACGGGAATGTCTG
spl13_subf3_GUS	TAGGTGACCTAGAAGAAGAAGTAGGTAGATAGA	spl13_subf3_GUS	TAGGTGACCTAGAAGAAGAAGTAGGTAGATAGA
spl13_subr3	GCGGGTCACCGCTCAGAGAAGAGATAGTGATGTTAAT	spl13_subr3	GCGGGTCACCGCTCAGAGAAGAGATAGTGATGTTAAT
		spl13m_r1n	GCTAAGGAGCGACAATGCGCAATCAGAGTCATGGATGCAACTCGTC
		spl13m_f2	GCGCATTGTCGCTCCTTAGCTCCTCCTCGTCGTCAGTCCCTCATTTG
sSPL15-GUS		r SPL15-GUS
SPL15 Frag 1 F EcoRI	GAATTCAAAGAGGTTCTTAACGCTTTTGAAACC	SPL15 Frag 1 F EcoRI	GAATTCAAAGAGGTTCTTAACGCTTTTGAAACC	pCAMBIA3301	Bar
SPL15 Frag 2 R NcoI	TCATGACAAGAGACCAATTGAAATGTTGAGGAG	SPL15 Frag 2 R NcoI	TCATGACAAGAGACCAATTGAAATGTTGAGGAG
SPL15 Frag 3 F BstE II	GGTGACCGTCTAATCTCTTTCACCTTTTAAGATCTTC	SPL15 Frag 3 F BstE II	GGTGACCGTCTAATCTCTTTCACCTTTTAAGATCTTC
SPL15 Frag 3 R BstE II	GGTGACCGCCACACTAGTATGGAAGCACACAAAC	SPL15 Frag 3 R BstE II	GGTGACCGCCACACTAGTATGGAAGCACACAAAC
		SPL15 point mut F	TGTGCACTTTCACTCCTTTCTAACTCATACCCAATTCATCAGC
		SPL15 point mut R	AGAAAGGAGTGAAAGTGCACAGCTTGAATCTGTGCTATTGTTG
